# Supplementary material for: Implant angulation and fracture resistance of one-piece screw-retained hybrid monolithic zirconia ceramic restorations
Source: PLoS One. 2023 Jan 23;18(1):e0280816. doi: 10.1371/journal.pone.0280816 (PMC9870147; doi:10.1371/journal.pone.0280816)
Supplement: S1 Table — (XLSX) [file pone.0280816.s001.xlsx]

## Sheet: Sheet1
0 degree	15 degree	25 degree
1337.9	1736.05	1256.71
1288.52	1696.8	1459.46
837.68	1681.48	1262.44
1498.79	1470.2	1298.51
1697.66	1395.71	1681.76
1266.73	1706.33	1473.88
1573.99	1213.14	1736.26
1353.27	1656.72	1129.19
1388.53	1818.41	1283.75
978.12	1269.85	1481.66
